# Supplementary material for: PrP turnover in vivo and the time to effect of prion disease therapeutics
Source: bioRxiv. 2024 Nov 14:2024.11.12.623215. Preprint. [Version 1] doi: 10.1101/2024.11.12.623215 (PMC11601496; doi:10.1101/2024.11.12.623215)
Supplement: Supplement 1 [file media-1.xlsx]

## Sheet: contents
table_number

## Sheet: s01
metatissue

## Sheet: s02
x

## Sheet: s03
x

## Sheet: s04
x

## Sheet: s05
x

## Sheet: s06
genotype

## Sheet: s07
tissue

## Sheet: s08
tissue

## Sheet: s09
genotype

[truncated: 9 more sheets: s10, s11, s12, s13, s14, s15, s16, s17, s18]
